# Supplementary material for: Anti-Inflammatory and Anti-Oxidant Effect of Dimethyl Fumarate in Cystic Fibrosis Bronchial Epithelial Cells
Source: Cells. 2021 Aug 19;10(8):2132. doi: 10.3390/cells10082132 (PMC8391758; doi:10.3390/cells10082132)
Supplement: Supplementary file 1 [file cells-10-02132-s001.zip]

Archive with 1 entries (1 files):
- cells-1289759-supplementary.pdf
